# Supplementary material for: Concurrent Targeting of KRAS and AKT by MiR-4689 Is a Novel Treatment Against Mutant KRAS Colorectal Cancer
Source: Mol Ther Nucleic Acids. 2015 Mar 10;4(3):e231–. doi: 10.1038/mtna.2015.5 (PMC4354340; doi:10.1038/mtna.2015.5)
Supplement: Supplementary Information [file mtna20155x1.zip]

Archive with 9 entries (9 files):
- 2014MTNA000111-s06.tif
- 2014MTNA000111-s07.tif
- 2014MTNA000111-s08.doc
- 2014MTNA000111-s09.doc
- 2014MTNA000111-s10.doc
- 2014MTNA000111-s02.doc
- 2014MTNA000111-s03.tif
- 2014MTNA000111-s04.tif
- 2014MTNA000111-s05.tif
